# Supplementary material for: A Case of Persistent KSHV Viremia in the Context of HIV, SARS-CoV-2, and Other Co-Infections
Source: Trop Med Infect Dis. 2025 Feb 10;10(2):53. doi: 10.3390/tropicalmed10020053 (PMC11860674; doi:10.3390/tropicalmed10020053)
Supplement: Supplementary file 1 [file tropicalmed-10-00053-s001.zip]

Archive with 1 entries (1 files):
- tropicalmed-3466435-supplementary.pdf
